# Supplementary material for: TRPML1 acts as a predisposing factor in lymphedema development by regulating the subcellular localization of aquaporin-3, -5
Source: PLoS One. 2024 Dec 5;19(12):e0310653. doi: 10.1371/journal.pone.0310653 (PMC11620549; doi:10.1371/journal.pone.0310653)
Supplement: S1 Data — (XLSX) [file pone.0310653.s009.xlsx]

## Sheet: Sheet1
Fig 1 Profile GDS1810 / 7536	https://www.ncbi.nlm.nih.gov/geoprofiles/20370923
Fig 2 B Diameter of the mouse tail (mm)	Days	WT						means	SD	TRPML1-/-						means	SD	SHAM						means	SD
	0	3.1	2.9	3.2	3	3.1	3.1	3.06667	0.0942809	3	3.2	3.2	3.1	3.3	3	3.13333	0.110554	3	3.2	3.2	3.1	3.3	3	3.13333	0.110554
	3	3.1	3.2	3.2	3.1	3.1	3.2	3.15	0.05	3.1	3	3.2	3.1	3.3	3	3.11667	0.106719	3.1	3	3.2	3.1	3.3	3.4	3.18333	0.134371
	6	3.3	3.4	3.4	3.3	3.3	3.4	3.35	0.05	3.3	3.3	3.4	3.2	3.4	3.1	3.28333	0.106719	3.1	3	3.2	3.1	3.3	3.4	3.18333	0.134371
	9	3.7	3.8	3.9	3.9	3.8	3.9	3.83333	0.0745356	3.6	3.6	3.8	3.5	3.7	3.4	3.6	0.129099	3.1	3	3.2	3.1	3.3	3.4	3.18333	0.134371
	12	4.5	4	4.6	4.5	4.7	4.7	4.5	0.238048	3.9	3.8	4.1	3.9	4	3.8	3.91667	0.106719	3.1	3	3.2	3.1	3.3	3.4	3.18333	0.134371
	15	5.2	5	5.1	5.2	5.2	5.3	5.16667	0.0942809	4.4	4.3	4.5	4.4	4.5	4.1	4.36667	0.137437	3.1	3	3.2	3.1	3.3	3.4	3.18333	0.134371
	18	5.5	5.4	5.5	5.4	5.6	5.7	5.51667	0.106719	4.5	4.5	4.7	4.6	4.7	4.4	4.56667	0.110554	3.1	3	3.2	3.1	3.3	3.4	3.18333	0.134371
	21	5.7	5.4	5.8	5.6	5.8	5.8	5.68333	0.146249	4.6	4.7	4.8	4.7	4.8	4.6	4.7	0.0816497	3.1	3	3.2	3.1	3.3	3.4	3.18333	0.134371
	24	5.6	5.5	5.7	5.8	5.8	5.9	5.71667	0.134371	4.7	4.7	4.8	4.7	4.8	4.6	4.71667	0.0687184	3.2	3.1	3.3	3.2	3.4	3.5	3.28333	0.134371
	27	5.7	5.5	5.8	5.7	5.7	6	5.73333	0.149071	4.7	4.8	4.7	4.8	4.7	4.8	4.75	0.05	3.2	3.1	3.3	3.2	3.4	3.5	3.28333	0.134371
Fig 3 A Relative expression of AQPs gene		AQP0	AQP1	AQP2	AQP3	AQP4	AQP5	AQP6	AQP7	AQP8	AQP9	AQP10	AQP11	AQP12A	AQP12B
		0.217	0.873	0.085	4.154	0.11	3.355	0.231	0.38	0.48	0.007	0.069	0.167	0.023	0.146
		0.283	1.143	0.076	4.298	0.124	3.048	0.218	0.395	0.413	0.008	0.077	0.155	0.028	0.134
		0.283	0.984	0.101	4.616	0.116	3.351	0.171	0.393	0.454	0.01	0.071	0.112	0.029	0.117
	means	0.261	1	0.0873333	4.356	0.116667	3.25133	0.206667	0.389333	0.449	0.00833333	0.0723333	0.144667	0.0266667	0.132333
	SD	0.0311127	0.110806	0.0103387	0.193018	0.00573488	0.143788	0.0257725	0.00664998	0.0275802	0.00124722	0.00339935	0.0236126	0.00262467	0.0118977
Fig 3 D Relative protein expression		AQP3			means	SD	AQP5			means	SD
	NC	1.2827	1.29186	1.30596	1.29351	0.00956725	0.888669	0.895998	0.931238	0.905302	0.0185822
	ML-SA1	1.26578	1.32312	1.32119	1.30336	0.0265871	0.905937	0.909085	0.897117	0.904047	0.00506558
	ML-SI1	1.28303	1.32558	1.29599	1.30153	0.0178115	0.84358	0.872086	0.927763	0.881143	0.0349594
	SA1+SI1	1.29414	1.31571	1.30519	1.30502	0.00880734	0.910522	0.892617	0.895455	0.899532	0.0078575
	BafA1	1.28185	1.32427	1.30976	1.30529	0.0176068	0.85284	0.816384	0.878879	0.849368	0.0256316
Fig 3 E Relative gene expression		SHAM						means	SD	WT						means	SD
	AQP3	1.00456	1.0609	0.996	1.0065	0.9856	0.9749	1.00474	0.0273564	1.7822	1.3419	1.019	1.367	1.688	2.0016	1.53328	0.32506
	AQP5	1.0234	1.0204	0.977	0.9986	1.00056	0.99578	1.00262	0.0156605	1.211	1.1666	1.626	1.894	0.987	1.0999	1.33075	0.320719
Fig 5 B Fluorescence intensity of calcein		NC	ML-SA1	ML-SI1	SA1+SI1	BafA1
		32213	45227	36578	34732	30870
		29987	44430	35078	37350	33759
		39335	46021	34568	38015	31773
		34646	42719	32098	37501	38381
		31372	39353	30563	35286	35678
		35551	34938	37986	37623	38090
		32969	42377	38000	39128	33509
		35376	38350	37987	35102	35288
		32672	39156	33456	35351	34627
		35261	41562	38565	30273	39620
	means	33938.2	41413.3	35487.9	36036.1	35159.5
	SD	2525.09	3289.15	2652.21	2380.86	2720.01
Fig 6 B The average of CD86+ macrophages		SHAM	WT	TRPML1-/-
		109	172	114
		96	168	127
		113	156	102
		125	114	104
		116	166	123
		89	134	138
	means	108	151.667	118
	SD	12.1381	20.9576	12.741
Fig 6 C ELISA IL-1β (pg/mL)		SHAM	WT	TRPML1-/-
		88.925	494.765	205.488
		110.879	483.733	332.678
		70.362	449.326	367.896
		102.453	463.864	304.444
		97.986	435.982	288.552
		63.537	442.366	302.366
	means	89.0237	461.673	300.237
	SD	17.0106	21.4933	49.609
Fig 6 D ELISA IL-6 (pg/mL)		SHAM	WT	TRPML1-/-
		45.677	124.67	113.871
		80.052	165.984	89.874
		67.675	111.346	129.364
		45.378	104.827	86.356
		48.963	156.778	99.783
		77.832	167.896	100.663
	means	60.9295	138.583	103.319
	SD	14.8018	25.8715	14.5931
Fig 6 E Relative expression of IL-1ß gene		SHAM	WT	TRPML1-/-
		1.18387	23.7307	7.67351
		0.810209	27.2075	7.88708
		1.04256	26.2878	11.0051
		1.06548	21.3577	6.90616
		0.648167	21.766	6.30967
		1.14681	28.9166	12.1056
	means	0.982849	24.8777	8.64785
	SD	0.191269	2.80233	2.14248
Fig 6 F Relative expression of IL- 6 gene		SHAM	WT	TRPML1-/-
		1.06127	3.09442	2.28894
		0.820091	3.30979	2.60208
		1.14898	3.00007	2.0466
		0.955142	2.78497	2.06005
		0.656073	2.64784	2.08167
		1.26388	3.30008	2.25126
	means	0.984239	3.02286	2.22177
	SD	0.202795	0.245647	0.194288
Fig 6 G Relative expression of TGF-ß1 gene		SHAM	WT	TRPML1-/-
		1.10053	7.89902	2.49152
		0.929818	8.2188	2.48001
		0.977239	9.91504	2.70249
		0.990476	7.10912	2.24237
		0.743855	6.57504	1.98401
		1.07496	10.9065	2.97274
	means	0.96948	8.43726	2.47886
	SD	0.116391	1.51935	0.314878
Fig 6 H Relative expression of col-1 gene		SHAM	WT	TRPML1-/-
		1.0075	7.11953	3.08891
		0.951084	5.69174	3.04944
		1.04361	6.77898	3.08834
		0.906748	6.40758	2.78002
		0.760867	4.55339	2.43955
		1.14797	5.45688	3.39717
	means	0.969629	6.00135	2.9739
	SD	0.120133	0.866888	0.298415
Fig 6 I Relative expression of vimentin gene		SHAM	WT	TRPML1-/-
		1.12296	3.85836	1.77865
		0.819058	4.01429	2.20018
		1.08723	3.66108	1.91623
		1.01066	3.47252	1.95652
		0.955246	3.21143	1.98017
		1.19595	4.02719	1.53299
	means	1.03185	3.70748	1.89412
	SD	0.122403	0.295108	0.203802
Fig 6 J Relative expression of ɑ-SMA gene		SHAM	WT	TRPML1-/-
		1.1109	4.31587	1.64317
		0.992476	4.62732	1.71529
		0.906992	4.55578	2.02533
		1.02199	4.74745	1.80749
		0.993228	4.16459	1.54376
		0.925594	3.64462	1.62027
	means	0.991865	4.3426	1.72589
	SD	0.0666778	0.367422	0.156847
